# Supplementary material for: CADM1 Controls Actin Cytoskeleton Assembly and Regulates Extracellular Matrix Adhesion in Human Mast Cells
Source: PLoS One. 2014 Jan 22;9(1):e85980. doi: 10.1371/journal.pone.0085980 (PMC3899107; doi:10.1371/journal.pone.0085980)
Supplement: Video S3 — CADM1 and filamentous actin on the cell surface of HMC-1 cell with downregulated CADM1. Shm-transduced HMC-1 cell, stained for surface CADM1 (purple) and F-actin (green), were examined by confocal laser scanning microscopy as described above. (ZIP) [file pone.0085980.s007.zip]

Archive with 1 entries (1 files):
- Downregulated  CADM1.avi
